# Supplementary material for: Associations of FTO and CLOCK Genetic Variants with Emotional Eating and Reward-Related Appetite Regulation Among Healthy Young Adult Males: An Exploratory Secondary Analysis
Source: Nutrients. 2026 Jan 26;18(3):400. doi: 10.3390/nu18030400 (PMC12899139; doi:10.3390/nu18030400)
Supplement: Supplementary file 1 [file nutrients-18-00400-s001.zip]

Archive with 1 entries (1 files):
- nutrients-4049377-supplementary.pdf
